# Supplementary material for: Distribution of and Relationships between Epidemiological and Clinicopathological Parameters in Canine Leishmaniosis: A Retrospective Study of 15 Years (2009–2023)
Source: Pathogens. 2024 Jul 29;13(8):635. doi: 10.3390/pathogens13080635 (PMC11357036; doi:10.3390/pathogens13080635)
Supplement: Supplementary file 1 [file pathogens-13-00635-s001.zip]

Archive with 1 entries (1 files):
- pathogens-3094305-supplementary.pdf
